# Supplementary material for: Associations of Tumor Necrosis Factor-Alpha Gene Polymorphisms (TNF)-α TNF-863A/C (rs1800630), TNF-308A/G (rs1800629), TNF-238A/G (rs361525), and TNF-Alpha Serum Concentration with Age-Related Macular Degeneration
Source: Life (Basel). 2022 Jun 21;12(7):928. doi: 10.3390/life12070928 (PMC9319996; doi:10.3390/life12070928)
Supplement: Supplementary file 1 [file life-12-00928-s001.zip]

Archive with 1 entries (1 files):
- life-1771036-supplementary.pdf
